# Supplementary material for: Pirfenidone Reduces Intracochlear Fibrosis Caused by Cochlear Implantation in a Guinea Pig Model
Source: Int J Mol Sci. 2026 Apr 2;27(7):3242. doi: 10.3390/ijms27073242 (PMC13072998; doi:10.3390/ijms27073242)
Supplement: Supplementary file 1 [file ijms-27-03242-s001.zip]

Archive with 1 entries (1 files):
- ijms-4154478-supplementary.pdf
